# Supplementary material for: Engineering Resistance to Bacterial Blight and Bacterial Leaf Streak in Rice
Source: Rice (N Y). 2021 Apr 23;14:38. doi: 10.1186/s12284-021-00482-z (PMC8065085; doi:10.1186/s12284-021-00482-z)
Supplement: Supplementary file 2 — Additional file 2. [file 12284_2021_482_MOESM2_ESM.xlsx]

## Sheet: Sheet1
Supplemental Table 1. The strains used in this study
Strain	Species	The main virulence factor	Source
Xoc GX01	Xanthomonas oryzae pv. oryzicola	Tal2g	China, Asia
Xoo K74	Xanthomonas oryzae pv. oryzae	PthXo2 and PthXo3	China, Asia
Xoo PXO99A	Xanthomonas oryzae pv. oryzae	PthXo1	Philippines, Asia
