# Supplementary material for: Engineering Resistance to Bacterial Blight and Bacterial Leaf Streak in Rice
Source: Rice (N Y). 2021 Apr 23;14:38. doi: 10.1186/s12284-021-00482-z (PMC8065085; doi:10.1186/s12284-021-00482-z)
Supplement: Supplementary file 3 — Additional file 3. [file 12284_2021_482_MOESM3_ESM.xlsx]

## Sheet: Sheet1
Supplemental Table 2. The Primers used in this study
Primer	Sequence (5’ to 3’)	Purpose
T-SWEET11-F	ggcaCTTTTGGTGGTGTACAGTA	gRNA targeting EBE of OsSWEET11
T-SWEET11-R	aaacTACTGTACACCACCAAAAG
T-SWEET14-F	gccgCTTAGCACCTGGTTGGAGG	gRNA targeting EBE of OsSWEET14
T-SWEET14-R	aaacCCTCCAACCAGGTGCTAAG
T-SULTR3;6-F	gccGATCAACAAGGAGAGGCTAC	gRNA targeting EBE of OsSULTR3;6
T-SULTR3;6-R	aaacGTAGCCTCTCCTTGTTGAT
Q-SWEET11-F	CGACGTTCTTGCAGGTGTAC	To measure the expression of susceptibility genes
Q-SWEET11-R	CGTTCGGGTACATGACGTAG
Q-SWEET14-F	CCAAGAGCGTGGAGTTCATG
Q-SWEET14-R	GCACTCATGCAGCTACCTTC
Q-SULTR3;6-F	CGCCATTcatGGTTGTGTC
Q-SULTR3;6-R	CGTCTTCATGTGCCTGGACT
Q-Actin1-F	GTATGCCAGTGGTCGTACC
Q-Actin1-R	CCAGCAAGGTCGAGACGAA
E-SWEET11-F	CATGAGATTTATTTGATGAC	Genotype OsSWEET11 mutations through PCR and sequencing
E-SWEET11-R	GGGTTAGCCATGGACAAGA
E-SWEET14-F	GTCCGTTGGGGAATTAAAGG	Genotype OsSWEET14 mutations through PCR and sequencing
E-SWEET14-R	CGAAGGCCCAGGGATGCTG
E-SULTR3;6-F	TGCTAATGAGCCTTCTCGTTTTAAG	Genotype OsSULTR3;6 mutations through PCR and sequencing
E-SULTR3;6-R	TTGCATGCAGACAGAGAGAGAGTG
OT-S11-1-F	TGGAAACGAATTCTGCTGTGGG	Genotype the putative off-target sites of OsSWEEET11 through PCR and sequencing
OT-S11-1-R	GGTGAAGCATTCCCGCTAAAAC
OT-S11-2-F	AGAGGCCTTACTGAGTCTCTCCCT
OT-S11-2-R	AGACGTGGATCGCCAACATG
OT-S11-3-F	GCTGAGCCTAACCAAGACTA
OT-S11-3-R	AAGCCAAAGTTTACATAGCC
OT-S11-4-F	CCATTACTAGCCACTTAGTCGTGCG
OT-S11-4-R	CCTCCTTAGCTTTGGGCTGAAG
OT-S11-5-F	ACAAACTAGCCACTTAGTCGTGCG
OT-S11-5-R	GGCTTTGGGCTGAAGGGTTTT
OT-S11-6-F	CAATTCATGAGTCCCTTGCCTC
OT-S11-6-R	CTTAGCTTTGGGCTGAAGGGTT
OT-S11-7-F	GTAGGGGTCGATGTAGTCGTCCAT
OT-S11-7-R	GCTGGCAGAACATTTCCTACACG
OT-S11-8-F	GATTCAAAGCGCCGTTACTGAG
OT-S11-8-R	CCTCGAACCATGACAATGTCCA
OT-S11-9-F	TAGTAGTACGTGCAGGATTGCGAG
OT-S11-9-R	CGACAATCAAAACAGGACACATCAC
OT-S11-10-F	GTGAAGCAACTCAGTCCACTGATG
OT-S11-10-R	TCCAAGCACCTTCATCCAAGTC
OT-S14-1-F	CAGTGCGTAGCATGTTTTGCAG	Genotype the putative off-target sites of OsSWEEET14 through PCR and sequencing
OT-S14-1-R	GGCCAGCATGACTTTGTCTGTT
OT-S14-2-F	CCACCACCAACAACAAACACCT
OT-S14-2-R	TCAAAAAGGGGCAGCCATGA
OT-S14-3-F	TCCCATTTGTGCACACTGCC
OT-S14-3-R	GCACGTCACCAATGCAAGGA
OT-S14-4-F	TCTCTTCTTCGTGGGATCTGCC
OT-S14-4-R	CCAGAACATCAGATCCGCCA
OT-S14-5-F	CCTCCAACTCGGAATTCACTCA
OT-S14-5-R	GGTATAAAATCCACCCTTCCCCTC
OT-S14-6-F	CTTCTCCTCCCACACGAACT
OT-S14-6-R	GTCAACGACATCATCGATGT
OT-S14-7-F	GCATAGTTAGGTCCGACCAAAGTG
OT-S14-7-R	GGAGCCTCTAGCCTCTGCTTTTAT
OT-S14-8-F	CATTTCGCGAATTAGTCCAGGG
OT-S14-8-R	GCTCAAATTGAGCTAAGCTGGAGTT
OT-S14-9-F	AATTACACTGCTGGGCAAAGCC
OT-S14-9-R	CGCACCCACATGCAAAACAT
OT-S14-10-F	AAACCGTGTCATCATGCCCA
OT-S14-10-R	TCAGTTCTCATCCTTAAAAGGCTCA
OT-S14-11-F	CATCTTTGTACGCCTCCGTATACC
OT-S14-11-R	GCACGTCACCAATGCAAGGA
OT-S14-12-F	GGCTAGGCAGGAGAGGAAGTCATT
OT-S14-12-R	AATGAAGAACCCAAGCCCGG
OT-S14-13-F	GCTTAAGAAGAGGTGGAGCCGA
OT-S14-13-R	CACTTGTCCGACATGGTCGAAG
OT-S14-14-F	ACCAAACCTCTGCAATCTCTAGCG
OT-S14-14-R	TGTGCGATGCTACGGAACAA
OT-S14-15-F	GCAAATACTTGTGTGATGCTATGGA
OT-S14-15-R	CCGGTCCAAAGTGCAAATGA
OT-T2G-1-F	ATGGAGAGCATCGTGCGGTT	Genotype the putative off-target sites of OsSULTR3;6 through PCR and sequencing
OT-T2G-1-R	GCTAACCTGACAACGGTGTTCCA
OT-T2G-2-F	TGGGCAATTCCAAGATGAGTCC
OT-T2G-2-R	CCATTTCCTTCCATCTGTCGCA
OT-T2G-3-F	GTCAACCTTTCCATGGCTCTTG
OT-T2G-3-R	GAGGTCAGCTGCCTTAAGTTGAAC
OT-T2G-4-F	ATCACGCATTCATCACTGTCCTCC
OT-T2G-4-R	TATTGCCCCTTCATCGCCGT
OT-T2G-5-F	CACGTCAGTCGCTACCCCTTACTT
OT-T2G-5-R	CGTTATGCGACATGGTCACGTC
OT-T2G-6-F	CATCAACACGCACATAGCAAGC
OT-T2G-6-R	TCCACCCACATCTCTCCCCT
OT-T2G-7-F	AAAAGCATAGGGGTGTAGTGGTGG
OT-T2G-7-R	GTGGACCTGTTTGTGTGTGTGGT
OT-T2G-8-F	TCTTTTCTGCTCTTTTCCCCGC
OT-T2G-8-R	CGCATGGGGGTTCAGTTGAA
OT-T2G-9-F	ACTACCTCAACGACCTACATTCCG
OT-T2G-9-R	GACTTACCACCCCCTGAACTCTACA
OT-T2G-10-F	GGCAACCAAAGAAACCAAACCC
OT-T2G-10-R	TGCTCCATGCTCCAGCTCAA
OT-T2G-11-F	AAGACAAGTTTGCCCATGGAGC
OT-T2G-11-R	GCGCGGACTACCTTCCTAGTTTAT
OT-T2G-12-F	TGCAAGAACCTGTCACGAACTCAC
OT-T2G-12-R	TCCCGTTTTCGTGCAGTCGA
OT-T2G-13-F	CTACTCTAGCTACCTATCCCTG
OT-T2G-13-R	ACCTCCCACCTCCTATCTTA
OT-T2G-14-F	GAGGAAACCATGGTGTATCTGTCC
OT-T2G-14-R	TTCCTCCTCTTCCTCGTTCTCTTC
OT-T2G-15-F	GGAGGAAGAAGAAGGTGTTG
OT-T2G-15-R	ACAGAGGGGAGAACTGACTA
OT-T2G-16-F	AGGCTGCTATTGTTGTTCTCGC
OT-T2G-16-R	AAGCGATGAAGAGCACCACC
OT-T2G-17-F	GGTGTGTGTAATGGAAGTGGATCC
OT-T2G-17-R	GTTCTGGCGGAACATGATGC
OT-T2G-18-F	TGTGTCAGGAGGAGATGAATCTGC
OT-T2G-18-R	CCTTATATTTTGTGACGGAGGGAGT
OT-T2G-19-F	GGTCCTTTTCGCATTCATACACCC
OT-T2G-19-R	GGTCATCCAATGCATGGCACA
OT-T2G-20-F	CATCCCTTTCCCAAAGCCAT
OT-T2G-20-R	GGGTTGCAGAAAGCACAGCA
OT-T2G-21-F	GCACATTGTTGAAGCTCTTGGC
OT-T2G-21-R	CCACTCCCAATGCATGCAGT
RBCL-F	TACTAGTTTGGCTCATTATTGC	To detect of the transgene markers in gene editing rice
RBCL-R	GCATATGCCAAACATGAATA
Cas9-F	GACAACCTCACGAAGGCTGA
Cas9-R	ACCTTGCGAACAGTAGCGAA
Hyg-F	ACGGTGTCGTCCATCACAGTTTGCC
Hyg-R	TTCCGGAAGTGCTTGACATTGGGGA
pYL1-F	TGCTCACCCTGTTGTTTGGT
pYL1-R	GGTACTTCTCGTGGTAGGCG
pYL2-F	CTATGCGGCATCAGAGCAGA
PYL2-R	GGACAGGTATCCGGTAAGCG
