# Supplementary material for: Engineering Resistance to Bacterial Blight and Bacterial Leaf Streak in Rice
Source: Rice (N Y). 2021 Apr 23;14:38. doi: 10.1186/s12284-021-00482-z (PMC8065085; doi:10.1186/s12284-021-00482-z)
Supplement: Supplementary file 4 — Additional file 4. [file 12284_2021_482_MOESM4_ESM.xlsx]

## Sheet: Sheet1
Supplemental Table 3. Potential off-target sites of design sgRNA
No.	Chrom	Position	Sequence	Off-score	Gene	Region	Web tool
Potential off target sites of sgRNA targeting OsSWEEET11 EBE
1	chr11	23153002	TTTTGGTGGGGAGCAGTTGGGGG	0.13		intergenic	CRISPR-GE, CRISPR-P
2	chr10	2794705	CTTTGTTGTTGTACTGTAGGGGG	0.061	OS10G0146200	three_prime_UTR	CRISPR-GE, CRISPR-P
3	chr12	12624319	TTTTTGTGGTGTACTGTAGTAGG	0.042		intergenic	CRISPR-GE, CRISPR-P
4	chr08	17038475	TTTTGATGGTATACGGTAAGAGG	0.464		Intergenic	CRISPR-P
5	chr03	5385074	TTTTGATGGTATACGGTAAGAGG	0.464		Intergenic	CRISPR-P
6	chr09	6186835	TTTTGATGGTATACGGTAAGAGG	0.464		Intergenic	CRISPR-P
7	chr01	2583576	TTTTGGGGGTGTACGGTGGAAGG	0.143		Intergenic	CRISPR-P
8	chr08	8410787	TTTTGTTCGTGTACAGTGGTGGG	0.115		Intergenic	CRISPR-P
9	chr05	25548122	TTTTGGTGGTGTTTAGTTGAAGG	0.103		Intergenic	CRISPR-P
10	chr12	23405065	TTTTGGATGAGTACAGTAGTGAG	0.085	OS12G0568750 OS12G0568800	utr	CRISPR-P
Potential off target sites of sgRNA targeting OsSWEEET14EBE
1	chr06	27479121	GATTAGAACCTGGTTGGGGGTGG	0.218		intergenic	CRISPR-GE, CRISPR-P
2	chr12	18904592	GCTCAGCGCCGGGTTGGAGGTGG	0.19		intergenic	CRISPR-GE, CRISPR-P
3	chr01	42114112	ACATAGCACCTGGCTAGAGGAGG	0.184		intergenic	CRISPR-GE, CRISPR-P
4	chr03	32326770	GATCAGTACCTTGTTAGAGGGGG	0.147	OS03G0779000	intron	CRISPR-GE
5	chr09	1361361	GCTTAGGAAGTAGTTGGAGGAGG	0.146		intergenic	CRISPR-GE, CRISPR-P
6	chr02	34798719	GCAGAGCATGTGGTTGGAGAGGG	0.142	OS02G0812600	intron	CRISPR-GE
7	chr10	20736411	GCTTAGCATTTGGTTGCACGAGG	0.087		intergenic	CRISPR-GE, CRISPR-P
8	chr08	6254480	GCTTAGGAGCTGTTTGGATGGGG	0.058		intergenic	CRISPR-GE
9	chr01	5589215	TCTTAAAACCTGGTTGGTGGTGG	0.375		Intergenic	CRISPR-P
10	chr05	21907420	GCTATGCATCTGGTTGGGGGAGG	0.061	OS05G0446800	intron	CRISPR-P
11	chr01	42114129	ACATAGCACCTGGCTAGAGGAGG	0.184		Intergenic	CRISPR-P
12	chr06	20769698	GCTTGGGACATGGATGGAGGAGG	0.182		Intergenic	CRISPR-P
13	chr01	5478417	ACGTAGCAGCTGGATGGAGGAGG	0.172		Intergenic	CRISPR-P
14	chr012	22158999	CCTTAGCTCATGTTTGGAGGTGG	0.08		Intergenic	CRISPR-P
15	chr06	13307733	CCTTAGCTCATGTTTGGAGGTGG	0.08		Intergenic	CRISPR-P
Potential off target sites of sgRNA targeting OsSULTR3;6EBE
1	chr07	20598987	TAGCAACAAAGAAAAGCTACGGG	0.405		intergenic	CRISPR-GE
2	chr03	5711906	GATCAACAAGAAGAGACTGCTGG	0.375	OS03G0209500	CDS	CRISPR-GE, CRISPR-P
3	chr11	21197285	AACTAAAAAGGAGAGGCTACTGG	0.231	OS11G0568600	intron	CRISPR-GE, CRISPR-P
4	chr06	24715897	CAACAACAAGGAGGAGCTACGGG	0.224		intergenic	CRISPR-GE, CRISPR-P
5	chr03	2645516	CATTAAGGAGGGGAGGCTACGGG	0.142		intergenic	CRISPR-GE
6	chr03	22807905	AACAAACAAGGAGAGGCCACCGG	0.139		intergenic	CRISPR-GE, CRISPR-P
7	chr02	3209911	GGTCCACAAGAAGAGGCGACGGG	0.133		intergenic	CRISPR-GE, CRISPR-P
8	chr08	23390935	GATCTAGAAGGAGAAGCTAA GGG	0.081	OS08G0474700	intron	CRISPR-GE, CRISPR-P
9	chr07	3652418	TATTATCAAGGAAAGGCTACTGG	0.527	OS07G0168000	intron	CRISPR-P
10	chr08	26110541	AACCAACAAGAAGAAGCTACTGG	0.363		Intergenic	CRISPR-P
11	chr01	11286995	GAGCAACGGGGAGAGGCTACGGG	0.244		Intergenic	CRISPR-P
12	chr03	2654564	GACAAACAAACAGAGGCTACAGG	0.144	OS03G0147400	utr	CRISPR-P
13	chr03	35955147	GGAGAACAAGGAGAGGATACAGG	0.133	OS03G0853500	exon	CRISPR-P
14	chr01	37714491	AATCATCCAGGACAGGCTACTGG	0.116	OS01G0869900	exon	CRISPR-P
15	chr012	16168566	GTTCAACATGGAGAGGCAGCTGG	0.109	OS12G0460400	CDS	CRISPR-P
16	chr03	33657976	GGTCAACAGGGATAGGCAACAGG	0.107		Intergenic	CRISPR-P
17	chr01	32062082	GCTCCACAAGGGGAGGCTGCAGG	0.106	OS01G0762000	exon	CRISPR-P
18	chr05	16899604	AATCAACATGTACAGGCTACAGG	0.087		Intergenic	CRISPR-P
19	chr03	19046681	GATCAACTAGGAGGAGCTGCAGG	0.071		Intergenic	CRISPR-P
20	chr07	23269095	CTTCAACAAGGAGAGGCTCATGG	0.054		Intergenic	CRISPR-P
21	chr011	18419621	CTTCAACAAGGAGAGGCTCATGG	0.054		Intergenic	CRISPR-P
