# Supplementary material for: Engineering Resistance to Bacterial Blight and Bacterial Leaf Streak in Rice
Source: Rice (N Y). 2021 Apr 23;14:38. doi: 10.1186/s12284-021-00482-z (PMC8065085; doi:10.1186/s12284-021-00482-z)
Supplement: Supplementary file 5 — Additional file 5. [file 12284_2021_482_MOESM5_ESM.xlsx]

## Sheet: Sheet1
Supplemental Table 4 The sequences of putative off-target sites
No.	Rice	Sequence
The sequences of putative off-target sites for the OsSWEET11 EBE target
1	Guihong1	—GAACTTTTGGTGGGGAGCAGTTGGGGGCAAAA—
	GT0105	—GAACTTTTGGTGGGGAGCAGTTGGGGGCAAAA—
	Zhonghua11	—GAACTTTTGGTGGGGAGCAGTTGGGGGCAAAA—
	ZT0918	—GAACTTTTGGTGGGGAGCAGTTGGGGGCAAAA—
2	Guihong1	—ATGAGCTTTGTTGTTGTACTGTAGGGGGTAGTG—
	GT0105	—ATGAGCTTTGTTGTTGTACTGTAGGGGGTAGTG—
	Zhonghua11	—ATGAGCTTTGTTGTTGTACTGTAGGGGGTAGTG—
	ZT0918	—ATGAGCTTTGTTGTTGTACTGTAGGGGGTAGTG—
3	Guihong1	—CAAAATTTTTGTGGTGTACTGTAGTAGGAAGAG—
	GT0105	—CAAAATTTTTGTGGTGTACTGTAGTAGGAAGAG—
	Zhonghua11	—CAAAATTTTTGTGGTGTACTGTAGTAGGAAGAG—
	ZT0918	—CAAAATTTTTGTGGTGTACTGTAGTAGGAAGAG—
4	Guihong1	—TCATCTTTTGATGGTATACAGTAAGAGGTTGAT—
	GT0105	—TCATCTTTGGATGGTATACAGTAGGAGGTTGAT—
	Zhonghua11	—TCATCTTTTGATGGTATACGGTAAGAGGTTGAT—
	ZT0918	—TCTTCTTTTGATGGTATACGGTAAGAGGTTGAT—
5	Guihong1	—TCATCTTTTGATGGTATACAGTAAGAGGTTGAT—
	GT0105	—TCATCTTTTGATGGTATACAGTAAGAGGTTGAT—
	Zhonghua11	—TCATCTTTTGATGGTATACGGTAAGAGGTTGAT—
	ZT0918	—TCTTCTTTTGATGGTATACGGTAAGAGGTTGAT—
6	Guihong1	—TCATCTTTTGATGGTATACGGTAAGAGGTTGAT—
	GT0105	—TCATCTTTTGATGGTATACGGTAAGAGGTTGAT—
	Zhonghua11	—TCATCTTTTGATGGTATACGGTAAGAGGTTGAT—
	ZT0918	—TCATCTTTTGATGGTATACGGTAAGAGGTTGAT—
7	Guihong1	—GGGGGTTTTGGGGTTGTACGGTGGAAGGGGGAG—
	GT0105	—GGGGGTTTTGGGGTTGTACGGTGGAAGGGGGAG—
	Zhonghua11	—GGGGGTTTTGGGGGTGTACGGTGGAAGGGGGAG—
	ZT0918	—GGGGGTTTTGGGGGTGTACGGTGGAAGGGGGAG—
8	Guihong1	No amplification products
	GT0105	No amplification products
	Zhonghua11	—GTAATTTTTGTTCGTGTACAGTGGTGGGGACTT—
	ZT0918	—GTAATTTTTGTTCGTGTACAGTGGTGGGGACTT—
9	Guihong1	—TTCGATTTTTGGTGGTGTTTAGTTGAAGGGCAGG—
	GT0105	—TTCGATTTTTGGTGGTGTTTAGTTGAAGGGCAGG—
	Zhonghua11	—TTCGATTTTTGGTGGTGTTTAGTTGAAGGGCAGG—
	ZT0918	—TTCGATTTTTGGTGGTGTTTAGTTGAAGGGCAGG—
10	Guihong1	—TGACATTTTGGATGAGTACAGTAGTGAGTTTAC—
	GT0105	—TGACATTTTGGATGAGTACAGTAGTGAGTTTAC—
	Zhonghua11	—TGACATTTTGGATGAGTACAGTAGTGAGTTTAC—
	ZT0918	—TGACATTTTGGATGAGTACAGTAGTGAGTTTAC—
The sequences of putative off-target sites for the OsSWEET14 EBE target
1	Guihong1	—GATATGATTTGAACCTGGTTGGGGGTGGCTAAA—
	GT0105	—GATATGATTTGAACCTGGTTGGGGGTGGCTAAA—
	Zhonghua11	—GATGTGATTAGAACCTGGTTGGGGGTGGCTAAA—
	ZT0918	—GATGTGATTAGAACCTGGTTGGGGGTGGCTAAA—
2	Guihong1	—CACGGCTCAGCGCCGGGTTGGAGGTGGCCATG—
	GT0105	—CACGGCTCAGCGCCGGGTTGGAGGTGGCCATG—
	Zhonghua11	—CACGGCTCAGCGCCGGGTTGGAGGTGGCCATG—
	ZT0918	—CACGGCTCAGCGCCGGGTTGGAGGTGGCCATG—
3	Guihong1	—AAACGACATAGCACCTGGCTAGAGGAGGAAATT—
	GT0105	—AAACGACATAGCACCTGGCTAGAGGAGGAAATT—
	Zhonghua11	—AAACGACATAGCACCTGGCTAGAGGAGGAAATT—
	ZT0918	—AAACGACATAGCACCTGGCTAGAGGAGGAAATT—
4	Guihong1	No amplification products
	GT0105	No amplification products
	Zhonghua11	—GATGTGATTAGAACCTGGTTGGGGGTGGCTAAA—
	ZT0918	—GAGGGGATCAGTACCTTGTTAGAGGGGGGCTGT—
5	Guihong1	—TGGTAGCTTAGGAAGTAGTTGGAGGAGGTCAAG—
	GT0105	—TGGTAGCTTAGGAAGTAGTTGGAGGAGGTCAAG—
	Zhonghua11	—TGGTAGCTTAGGAAGTAGTTGGAGGAGGTCAAG—
	ZT0918	—TGGTAGCTTAGGAAGTAGTTGGAGGAGGTCAAG—
6	Guihong1	—TGCGTGCAGAGCATGTGGTTGGAGAGGGAGAAG—
	GT0105	—TGCGTGCAGAGCATGTGGTTGGAGAGGGAGAAG—
	Zhonghua11	—TGCGTGCAGAGCATGTGGTTGGAGAGGGAGAAG—
	ZT0918	—TGCGTGCAGAGCATGTGGTTGGAGAGGGAGAAG—
7	Guihong1	—ACCCAGCTTAGCATTTGGTTGCACGAGGTGATC—
	GT0105	—ACCCAGCTTAGCATTTGGTTGCACGAGGTGATC—
	Zhonghua11	—ACCCAGCTTAGCATTTGGTTGCACGAGGTGATC—
	ZT0918	—ACCCAGCTTAGCATTTGGTTGCACGAGGTGATC—
8	Guihong1	—CTACGGCTTAGGAGCTGTTTGGATGGGGGGATT—
	GT0105	—CTACGGCTTAGGAGCTGTTTGGATGGGGGGATT—
	Zhonghua11	—CTACGGCTTAGGAGCTGTTTGGATGGGGGGACT—
	ZT0918	—CTACGGCTTAGGAGCTGTTTGGATGGGGGGACT—
9	Guihong1	—AAGAATCTT--AAACCTGGTTGGTGGTGGAGTCA—
	GT0105	—AAGAATCTT--AAACCTGGTTGGTGGTGGAGTCA—
	Zhonghua11	—AAGAATCTTAAAACCTGGTTGGTGGTGGAGTCA—
	ZT0918	—AAGAATCTTAAAACCTGGTTGGTGGTGGAGTCA—
10	Guihong1	—GAAGAGCTATGCATCTGGTTGGGGGAGGGGTCT—
	GT0105	—GAAGAGCTATGCATCTGGTTGGGGGAGGGGTCT—
	Zhonghua11	—GAAGAGCTATGCATCTGGTTGGGGGAGGGGTCT—
	ZT0918	—GAAGAGCTATGCATCTGGTTGGGGGAGGGGTCT—
11	Guihong1	—AAACGACATAGCACCTGGCTAGAGGAGGAAATT—
	GT0105	—AAACGACATAGCACCTGGCTAGAGGAGGAAATT—
	Zhonghua11	—AAACGACATAGCACCTGGCTAGAGGAGGAAATT—
	ZT0918	—AAACGACATAGCACCTGGCTAGAGGAGGAAATT—
12	Guihong1	—ATGCAGCTTGGGACATGGATGGAGGAGGTGTGT—
	GT0105	—ATGCAGCTTGGGACATGGATGGAGGAGGTGTGT—
	Zhonghua11	—ATGCAGCTTGGGACATGGATGGAGGAGGTGTGT—
	ZT0918	—ATGCAGCTTGGGACATGGATGGAGGAGGTGTGT—
13	Guihong1	—TGGAGACGTAGCAGCTGGATGGAGGAGGGCACA—
	GT0105	—TGGAGACGTAGCAGCTGGATGGAGGAGGGCACA—
	Zhonghua11	—TGGAGACGTAGCAGCTGGATGGAGGAGGACACA—
	ZT0918	—TGGAGACGTAGCAGCTGGATGGAGGAGGACACA—
14	Guihong1	—ACTAGCCTTAGCTCATGTTTGGAGGTGGTGTAT—
	GT0105	—ACTAGCCTTAGCTCATGTTTGGAGGTGGTGTAT—
	Zhonghua11	—ACTAGCCTTAGCTCATGTTTGGAGGTGGTGTAT—
	ZT0918	—ACTAGCCTTAGCTCATGTTTGGAGGTGGTGTAT—
15	Guihong1	—ACTGGCCTTAGCTCATGTTTGGAGGTGGTGTAT—
	GT0105	—ACTGGCCTTAGCTCATGTTTGGAGGTGGTGTAT—
	Zhonghua11	—ACTGGCCTTAGCTCATGTTTGGAGGTGGTGTAT—
	ZT0918	—ACTGGCCTTAGCTCATGTTTGGAGGTGGTGTAT—
The sequences of putative off-target sites for the OsSULTR3;6. EBE target
1	Guihong1	—GAAATTAGCAACAAAGAAAAGCTACGGGTTGTT—
	GT0105	—GAAATTAGCAACAAAGAAAAGCTACGGGTTGTT—
	Zhonghua11	—GAAATTAGCAACAAAGAAAAGCTACGGGTTGTT—
	ZT0918	—GAAATTAGCAACAAAGAAAAGCTACGGGTTGTT—
2	Guihong1	—AGGAGGATCAACAAGAAGAGACTGCTGGGCACC—
	GT0105	—AGGAGGATCAACAAGAAGAGACTGCTGGGCACC—
	Zhonghua11	—AGGAGGATCAACAAGAAGAGACTGCTGGGCACC—
	ZT0918	—AGGAGGATCAACAAGAAGAGACTGCTGGGCACC—
3	Guihong1	—TAGCAAACTAAAAAGGAGAGGCTACTGGCATG—
	GT0105	—TAGCAAACTAAAAAGGAGAGGCTACTGGCATG—
	Zhonghua11	—TAGCAAACTAAAAAGGAGAGGCTACTGGCATG—
	ZT0918	—TAGCAAACTAAAAAGGAGAGGCTACTGGCATG—
4	Guihong1	—CTCAGCAACAACAAGGAGGAGCTACGGGGCCCA—
	GT0105	—CTCAGCAACAACAAGGAGGAGCTACGGGGCCCA—
	Zhonghua11	—CTCAGCAACAACAAGGAGGAGCTACGGGGCCCA—
	ZT0918	—CTCAGCAACAACAAGGAGGAGCTACGGGGCCCA—
5	Guihong1	—AATAACATTAAGGAGGGGAGGCTACGGGTGGGC—
	GT0105	—AATAACATTAAGGAGGGGAGGCTACGGGTGGGC—
	Zhonghua11	—AATAACATTAAGGAGGGGAGGCTACGGGTGGGC—
	ZT0918	—AATAACATTAAGGAGGGGAGGCTACGGGTGGGC—
6	Guihong1	—CAAGCAACAAACAAGGAGAGGCCACCGGATGGA—
	GT0105	—CAAGCAACAAACAAGGAGAGGCCACCGGATGGA—
	Zhonghua11	—CAAGCAACAAACAAGGAGAGGCCACCGGATGGA—
	ZT0918	—CAAGCAACAAACAAGGAGAGGCCACCGGATGGA—
7	Guihong1	—GCCAGGGTCCACAAGAAGAGGCGACGGGAGACG—
	GT0105	—GCCAGGGTCCACAAGAAGAGGCGACGGGAGACG—
	Zhonghua11	—GCCAGGGTCCACAAGAAGAGGCGACGGGAGACG—
	ZT0918	—GCCAGGGTCCACAAGAAGAGGCGACGGGAGACG—
8	Guihong1	—TTCTAGATCTAGAAGGAGAAGCTAAGGGTTAAG—
	GT0105	—TTCTAGATCTAGAAGGAGAAGCTAAGGGTTAAG—
	Zhonghua11	—TTCTAGATCTAGAAGGAGAAGCTAAGGGTTAAG—
	ZT0918	—TTCTAGATCTAGAAGGAGAAGCTAAGGGTTAAG—
9	Guihong1	—CTATTTATTATCAAGGAAAGGCTACTGGCCTGT—
	GT0105	—CTATTTATTATCAAGGAAAGGCTACTGGCCTGT—
	Zhonghua11	—CTATTTATTATCAAGGAAAGGCTACTGGCCTGT—
	ZT0918	—CTATTTATTATCAAGGAAAGGCTACTGGCCTGT—
10	Guihong1	—CCAACAACCAACAAGAAGAAGCTACTGGCAAGT—
	GT0105	—CCAACAACCAACAAGAAGAAGCTACTGGCAAGT—
	Zhonghua11	—CCAACAACCAACAAGAAGAAGCTACTGGCAAGT—
	ZT0918	—CCAACAACCAACAAGAAGAAGCTACTGGCAAGT—
11	Guihong1	—GATTGGAGCAACGGGGAGAGGCTACGGGAGAGG—
	GT0105	—GATTGGAGCAACGGGGAGAGGCTACGGGAGAGG—
	Zhonghua11	—GATTGGAGCAACGGGGAGAGGCTACGGGAGAGG—
	ZT0918	—GATTGGAGCAACGGGGAGAGGCTACGGGAGAGG—
12	Guihong1	—AGCAGACAAACAAACAGAGGCTACAGGTTAAT—
	GT0105	—AGCAGACAAACAAACAGAGGCTACAGGTTAAT—
	Zhonghua11	—AGCAGACAAACAAACAGAGGCTACAGGTTAAT—
	ZT0918	—AGCAGACAAACAAACAGAGGCTACAGGTTAAT—
13	Guihong1	—TGGGAGGAGAACAAGGAGAGGATACAGGCGCAG—
	GT0105	—TGGGAGGAGAACAAGGAGAGGATACAGGCGCAG—
	Zhonghua11	—TGGGAGGAGAACAAGGAGAGGATACAGGCGCAG—
	ZT0918	—TGGGAGGAGAACAAGGAGAGGATACAGGCGCAG—
14	Guihong1	—GCCGAAATCATCCAGGACAGGCTACTGGAGCGA—
	GT0105	—GCCGAAATCATCCAGGACAGGCTACTGGAGCGA—
	Zhonghua11	—GCCGAAATCATCCAGGACAGGCTACTGGAGCGA—
	ZT0918	—GCCGAAATCATCCAGGACAGGCTACTGGAGCGA—
15	Guihong1	—CAAGGTTCAACATGGAGAGGCAGCTGGAGGCC—
	GT0105	—CAAGGTTCAACATGGAGAGGCAGCTGGAGGCC—
	Zhonghua11	—CAAGGTTCAACATGGAGAGGCAGCTGGAGGCC—
	ZT0918	—CAAGGTTCAACATGGAGAGGCAGCTGGAGGCC—
16	Guihong1	—TTGCAGGTCAACAGGGATAGGCAACAGGTGTAA—
	GT0105	—TTGCAGGTCAACAGGGATAGGCAACAGGTGTAA—
	Zhonghua11	—TTGCAGGTCAACAGGGATAGGCAACAGGTGTAA—
	ZT0918	—TTGCAGGTCAACAGGGATAGGCAACAGGTGTAA—
17	Guihong1	—TCCGAGCTCCACAAGGGGAGGCTGCAGGTAACT—
	GT0105	—TCCGAGCTCCACAAGGGGAGGCTGCAGGTAACT—
	Zhonghua11	—TCCGAGCTCCACAAGGGGAGGCTGCAGGTAACT—
	ZT0918	—TCCGAGCTCCACAAGGGGAGGCTGCAGGTAACT—
18	Guihong1	—GCATAAATCAACATGTACAGGCTACAGGGATGC—
	GT0105	—GCATAAATCAACATGTACAGGCTACAGGGATGC—
	Zhonghua11	—GCATAAATCAACATGTACAGGCTACAGGGATGC—
	ZT0918	—GCATAAATCAACATGTACAGGCTACAGGGATGC—
19	Guihong1	—CAATGGATCAACTAGGAGGAGCTGCAGGCGCAT—
	GT0105	—CAATGGATCAACTAGGAGGAGCTGCAGGCGCAT—
	Zhonghua11	—CAATGGATCAACTAGGAGGAGCTGCAGGCGCAT—
	ZT0918	—CAATGGATCAACTAGGAGGAGCTGCAGGCGCAT—
20	Guihong1	—GTTTACTTCAACAAGGAGAGGGTCATGGGTTTC—
	GT0105	—GTTTACTTCAACAAGGAGAGGGTCCAGGGTTCC—
	Zhonghua11	—GTTTACTTCAACAAGGAGAGGCTCATGGGTTCC—
	ZT0918	—GTTTACTTCAACAAGGAGAGGCTCATGGGTTCC—
21	Guihong1	—GTTTACTTCAACAAGGAAAGGCTCATGGGTTCC—
	GT0105	—GTTTACTTCAACAAGGAAAGGTTCATGGGTTCC—
	Zhonghua11	—GTTTACTTCAACAAGGAGAGGCTCATGGGTTCC—
	ZT0918	—GTTTACTTCAACAAGGAGAGGCTCATGGGTTCC—
Note: The sequence in red is the putative off-target sites, the bases that are not marked red in the off-target site are SNPs.
